# Supplementary material for: Genomic Analysis of Intrinsically Disordered Proteins in the Genus Camelus
Source: Int J Mol Sci. 2020 Jun 3;21(11):4010. doi: 10.3390/ijms21114010 (PMC7312968; doi:10.3390/ijms21114010)
Supplement: Supplementary file 1 [file ijms-21-04010-s001.xlsx]

## Sheet: Table S2.1
term_ID	description	frequencyInDb	value	uniqueness	dispensability	representative
GO:0098503	DNA 3' dephosphorylation	0	0.895	0.936	0	DNA 3prime dephosphorylation
GO:0042796	snRNA transcription from RNA polymerase III promoter	0	0.8655	0.926	0.105	DNA 3prime dephosphorylation
GO:2001311	lysobisphosphatidic acid metabolic process	0	0.8749	0.892	0.131	DNA 3prime dephosphorylation
GO:1903108	regulation of transcription from mitochondrial promoter	0	0.8605	0.845	0.172	DNA 3prime dephosphorylation
GO:0098038	non-replicative transposition, DNA-mediated	0	0.8679	0.881	0.225	DNA 3prime dephosphorylation
GO:0046360	2-oxobutyrate biosynthetic process	0	0.8733	0.882	0.252	DNA 3prime dephosphorylation
GO:0042276	error-prone translesion synthesis	0.0001	0.8502	0.823	0.253	DNA 3prime dephosphorylation
GO:0006683	galactosylceramide catabolic process	0	0.8541	0.86	0.296	DNA 3prime dephosphorylation
GO:0046457	prostanoid biosynthetic process	0.0001	0.853	0.866	0.445	DNA 3prime dephosphorylation
GO:1902480	protein localization to mitotic spindle	0	0.8824	0.913	0	protein localization to mitotic spindle
GO:0070358	actin polymerization-dependent cell motility	0	0.8739	0.855	0.109	protein localization to mitotic spindle
GO:0043251	sodium-dependent organic anion transport	0	0.8524	0.933	0.114	protein localization to mitotic spindle
GO:1901508	positive regulation of acylglycerol transport	0	0.881	0.724	0.278	protein localization to mitotic spindle
GO:0015844	monoamine transport	0.0001	0.8547	0.87	0.281	protein localization to mitotic spindle
GO:0055107	Golgi to secretory granule transport	0	0.8702	0.923	0.294	protein localization to mitotic spindle
GO:0033572	transferrin transport	0	0.8527	0.915	0.306	protein localization to mitotic spindle
GO:0051684	maintenance of Golgi location	0	0.8729	0.757	0.308	protein localization to mitotic spindle
GO:0071955	recycling endosome to Golgi transport	0	0.8592	0.907	0.325	protein localization to mitotic spindle
GO:0036494	positive regulation of translation initiation in response to endoplasmic reticulum stress	0	0.8807	0.731	0.328	protein localization to mitotic spindle
GO:0071205	protein localization to juxtaparanode region of axon	0	0.8539	0.908	0.349	protein localization to mitotic spindle
GO:0040010	positive regulation of growth rate	0	0.8614	0.81	0.35	protein localization to mitotic spindle
GO:0051946	regulation of glutamate uptake involved in transmission of nerve impulse	0	0.8693	0.779	0.395	protein localization to mitotic spindle
GO:0034199	activation of protein kinase A activity	0	0.8761	0.766	0.417	protein localization to mitotic spindle
GO:0070935	3'-UTR-mediated mRNA stabilization	0	0.8632	0.818	0.418	protein localization to mitotic spindle
GO:0003365	establishment of cell polarity involved in ameboidal cell migration	0	0.8706	0.843	0.419	protein localization to mitotic spindle
GO:1904491	protein localization to ciliary transition zone	0	0.8664	0.907	0.419	protein localization to mitotic spindle
GO:0010735	positive regulation of transcription via serum response element binding	0	0.854	0.771	0.425	protein localization to mitotic spindle
GO:1905320	regulation of mesenchymal stem cell migration	0	0.8492	0.795	0.435	protein localization to mitotic spindle
GO:0035087	siRNA loading onto RISC involved in RNA interference	0	0.8555	0.681	0.45	protein localization to mitotic spindle
GO:0071169	establishment of protein localization to chromatin	0	0.8643	0.905	0.458	protein localization to mitotic spindle
GO:2001162	positive regulation of histone H3-K79 methylation	0	0.8727	0.681	0.462	protein localization to mitotic spindle
GO:0036010	protein localization to endosome	0.0001	0.8598	0.902	0.487	protein localization to mitotic spindle
GO:0099041	vesicle tethering to Golgi	0	0.8618	0.787	0.488	protein localization to mitotic spindle
GO:0097477	lateral motor column neuron migration	0	0.856	0.739	0.492	protein localization to mitotic spindle
GO:0098957	anterograde axonal transport of mitochondrion	0	0.8536	0.797	0.493	protein localization to mitotic spindle
GO:0035934	corticosterone secretion	0	0.8748	0.646	0.496	protein localization to mitotic spindle
GO:2000467	positive regulation of glycogen (starch) synthase activity	0	0.864	0.873	0.499	protein localization to mitotic spindle
GO:1905240	negative regulation of canonical Wnt signaling pathway involved in osteoblast differentiation	0	0.8818	0.6	0.013	negative regulation of canonical Wnt signaling pathway involved in osteoblast differentiation
GO:1904863	regulation of beta-catenin-TCF complex assembly	0	0.8732	0.766	0.104	negative regulation of canonical Wnt signaling pathway involved in osteoblast differentiation
GO:0002264	endothelial cell activation involved in immune response	0	0.8793	0.781	0.143	negative regulation of canonical Wnt signaling pathway involved in osteoblast differentiation
GO:0052567	response to defense-related host reactive oxygen species production	0	0.8762	0.874	0.145	negative regulation of canonical Wnt signaling pathway involved in osteoblast differentiation
GO:0018969	thiocyanate metabolic process	0	0.8723	0.805	0.165	negative regulation of canonical Wnt signaling pathway involved in osteoblast differentiation
GO:0071469	cellular response to alkaline pH	0	0.8597	0.877	0.173	negative regulation of canonical Wnt signaling pathway involved in osteoblast differentiation
GO:0038192	gastric inhibitory peptide signaling pathway	0	0.8664	0.786	0.201	negative regulation of canonical Wnt signaling pathway involved in osteoblast differentiation
GO:0097111	endoplasmic reticulum-Golgi intermediate compartment organization	0	0.8656	0.863	0.202	negative regulation of canonical Wnt signaling pathway involved in osteoblast differentiation
GO:0000052	citrulline metabolic process	0.0002	0.8585	0.875	0.203	negative regulation of canonical Wnt signaling pathway involved in osteoblast differentiation
GO:0038203	TORC2 signaling	0.0001	0.8576	0.77	0.229	negative regulation of canonical Wnt signaling pathway involved in osteoblast differentiation
GO:0023041	neuronal signal transduction	0	0.8557	0.795	0.234	negative regulation of canonical Wnt signaling pathway involved in osteoblast differentiation
GO:0010269	response to selenium ion	0	0.871	0.892	0.276	negative regulation of canonical Wnt signaling pathway involved in osteoblast differentiation
GO:0030576	Cajal body organization	0	0.8598	0.861	0.291	negative regulation of canonical Wnt signaling pathway involved in osteoblast differentiation
GO:1904158	axonemal central apparatus assembly	0	0.8729	0.771	0.292	negative regulation of canonical Wnt signaling pathway involved in osteoblast differentiation
GO:1904691	negative regulation of type B pancreatic cell proliferation	0	0.8508	0.798	0.3	negative regulation of canonical Wnt signaling pathway involved in osteoblast differentiation
GO:2000225	negative regulation of testosterone biosynthetic process	0	0.8751	0.745	0.302	negative regulation of canonical Wnt signaling pathway involved in osteoblast differentiation
GO:0021997	neural plate axis specification	0	0.8771	0.814	0.31	negative regulation of canonical Wnt signaling pathway involved in osteoblast differentiation
GO:0050957	equilibrioception	0	0.8611	0.86	0.312	negative regulation of canonical Wnt signaling pathway involved in osteoblast differentiation
GO:1990079	cartilage homeostasis	0	0.873	0.748	0.312	negative regulation of canonical Wnt signaling pathway involved in osteoblast differentiation
GO:0031581	hemidesmosome assembly	0	0.8515	0.808	0.32	negative regulation of canonical Wnt signaling pathway involved in osteoblast differentiation
GO:0072061	inner medullary collecting duct development	0	0.8742	0.816	0.326	negative regulation of canonical Wnt signaling pathway involved in osteoblast differentiation
GO:1903259	exon-exon junction complex disassembly	0	0.854	0.82	0.331	negative regulation of canonical Wnt signaling pathway involved in osteoblast differentiation
GO:0060386	synapse assembly involved in innervation	0	0.8718	0.72	0.334	negative regulation of canonical Wnt signaling pathway involved in osteoblast differentiation
GO:0014065	phosphatidylinositol 3-kinase signaling	0.0002	0.851	0.756	0.339	negative regulation of canonical Wnt signaling pathway involved in osteoblast differentiation
GO:0061484	hematopoietic stem cell homeostasis	0	0.8613	0.844	0.341	negative regulation of canonical Wnt signaling pathway involved in osteoblast differentiation
GO:0010753	positive regulation of cGMP-mediated signaling	0	0.8729	0.729	0.348	negative regulation of canonical Wnt signaling pathway involved in osteoblast differentiation
GO:0071962	mitotic sister chromatid cohesion, centromeric	0	0.8647	0.803	0.349	negative regulation of canonical Wnt signaling pathway involved in osteoblast differentiation
GO:0030574	collagen catabolic process	0.0001	0.8542	0.787	0.354	negative regulation of canonical Wnt signaling pathway involved in osteoblast differentiation
GO:0038195	urokinase plasminogen activator signaling pathway	0	0.8703	0.78	0.361	negative regulation of canonical Wnt signaling pathway involved in osteoblast differentiation
GO:0016240	autophagosome docking	0	0.8709	0.791	0.361	negative regulation of canonical Wnt signaling pathway involved in osteoblast differentiation
GO:1990314	cellular response to insulin-like growth factor stimulus	0	0.8699	0.855	0.364	negative regulation of canonical Wnt signaling pathway involved in osteoblast differentiation
GO:1990001	inhibition of cysteine-type endopeptidase activity involved in apoptotic process	0	0.8711	0.703	0.369	negative regulation of canonical Wnt signaling pathway involved in osteoblast differentiation
GO:0090156	cellular sphingolipid homeostasis	0	0.8611	0.8	0.373	negative regulation of canonical Wnt signaling pathway involved in osteoblast differentiation
GO:0072425	signal transduction involved in G2 DNA damage checkpoint	0	0.861	0.702	0.379	negative regulation of canonical Wnt signaling pathway involved in osteoblast differentiation
GO:0048014	Tie signaling pathway	0	0.8649	0.76	0.388	negative regulation of canonical Wnt signaling pathway involved in osteoblast differentiation
GO:0061073	ciliary body morphogenesis	0	0.8717	0.805	0.392	negative regulation of canonical Wnt signaling pathway involved in osteoblast differentiation
GO:0038194	thyroid-stimulating hormone signaling pathway	0	0.8603	0.781	0.392	negative regulation of canonical Wnt signaling pathway involved in osteoblast differentiation
GO:0050873	brown fat cell differentiation	0.0001	0.8535	0.81	0.395	negative regulation of canonical Wnt signaling pathway involved in osteoblast differentiation
GO:0030047	actin modification	0	0.8633	0.776	0.414	negative regulation of canonical Wnt signaling pathway involved in osteoblast differentiation
GO:0038171	cannabinoid signaling pathway	0	0.8577	0.773	0.419	negative regulation of canonical Wnt signaling pathway involved in osteoblast differentiation
GO:0035020	regulation of Rac protein signal transduction	0	0.8626	0.731	0.42	negative regulation of canonical Wnt signaling pathway involved in osteoblast differentiation
GO:0007620	copulation	0	0.8635	0.961	0.421	negative regulation of canonical Wnt signaling pathway involved in osteoblast differentiation
GO:0070120	ciliary neurotrophic factor-mediated signaling pathway	0	0.8631	0.746	0.422	negative regulation of canonical Wnt signaling pathway involved in osteoblast differentiation
GO:0008592	regulation of Toll signaling pathway	0	0.8517	0.728	0.431	negative regulation of canonical Wnt signaling pathway involved in osteoblast differentiation
GO:0086100	endothelin receptor signaling pathway	0	0.8566	0.773	0.436	negative regulation of canonical Wnt signaling pathway involved in osteoblast differentiation
GO:0048305	immunoglobulin secretion	0	0.8711	0.75	0.44	negative regulation of canonical Wnt signaling pathway involved in osteoblast differentiation
GO:0071228	cellular response to tumor cell	0	0.8724	0.881	0.441	negative regulation of canonical Wnt signaling pathway involved in osteoblast differentiation
GO:0098967	exocytic insertion of neurotransmitter receptor to postsynaptic membrane	0	0.8694	0.687	0.443	negative regulation of canonical Wnt signaling pathway involved in osteoblast differentiation
GO:0007195	adenylate cyclase-inhibiting dopamine receptor signaling pathway	0	0.8567	0.769	0.445	negative regulation of canonical Wnt signaling pathway involved in osteoblast differentiation
GO:0035385	Roundabout signaling pathway	0.0001	0.8582	0.75	0.445	negative regulation of canonical Wnt signaling pathway involved in osteoblast differentiation
GO:1903232	melanosome assembly	0	0.8692	0.801	0.446	negative regulation of canonical Wnt signaling pathway involved in osteoblast differentiation
GO:1904021	negative regulation of G-protein coupled receptor internalization	0	0.8684	0.564	0.446	negative regulation of canonical Wnt signaling pathway involved in osteoblast differentiation
GO:0097062	dendritic spine maintenance	0	0.8709	0.804	0.448	negative regulation of canonical Wnt signaling pathway involved in osteoblast differentiation
GO:0042373	vitamin K metabolic process	0	0.854	0.889	0.448	negative regulation of canonical Wnt signaling pathway involved in osteoblast differentiation
GO:0034244	negative regulation of transcription elongation from RNA polymerase II promoter	0	0.8542	0.76	0.452	negative regulation of canonical Wnt signaling pathway involved in osteoblast differentiation
GO:0034136	negative regulation of toll-like receptor 2 signaling pathway	0	0.8737	0.639	0.456	negative regulation of canonical Wnt signaling pathway involved in osteoblast differentiation
GO:0003376	sphingosine-1-phosphate signaling pathway	0	0.8553	0.766	0.459	negative regulation of canonical Wnt signaling pathway involved in osteoblast differentiation
GO:0070254	mucus secretion	0	0.8558	0.689	0.462	negative regulation of canonical Wnt signaling pathway involved in osteoblast differentiation
GO:0090149	mitochondrial membrane fission	0	0.8585	0.794	0.464	negative regulation of canonical Wnt signaling pathway involved in osteoblast differentiation
GO:0097742	de novo centriole assembly	0	0.8602	0.78	0.464	negative regulation of canonical Wnt signaling pathway involved in osteoblast differentiation
GO:0070493	thrombin-activated receptor signaling pathway	0.0001	0.8547	0.765	0.468	negative regulation of canonical Wnt signaling pathway involved in osteoblast differentiation
GO:0007217	tachykinin receptor signaling pathway	0.0001	0.8512	0.765	0.471	negative regulation of canonical Wnt signaling pathway involved in osteoblast differentiation
GO:0019408	dolichol biosynthetic process	0	0.8505	0.864	0.472	negative regulation of canonical Wnt signaling pathway involved in osteoblast differentiation
GO:1902083	negative regulation of peptidyl-cysteine S-nitrosylation	0	0.8538	0.758	0.473	negative regulation of canonical Wnt signaling pathway involved in osteoblast differentiation
GO:0007216	G-protein coupled glutamate receptor signaling pathway	0.0001	0.8553	0.743	0.474	negative regulation of canonical Wnt signaling pathway involved in osteoblast differentiation
GO:0001973	adenosine receptor signaling pathway	0.0001	0.8514	0.742	0.474	negative regulation of canonical Wnt signaling pathway involved in osteoblast differentiation
GO:0090075	relaxation of muscle	0.0001	0.8588	0.852	0.476	negative regulation of canonical Wnt signaling pathway involved in osteoblast differentiation
GO:1902430	negative regulation of beta-amyloid formation	0	0.8517	0.765	0.478	negative regulation of canonical Wnt signaling pathway involved in osteoblast differentiation
GO:0008063	Toll signaling pathway	0.0001	0.856	0.75	0.484	negative regulation of canonical Wnt signaling pathway involved in osteoblast differentiation
GO:0071107	response to parathyroid hormone	0	0.8649	0.878	0.486	negative regulation of canonical Wnt signaling pathway involved in osteoblast differentiation
GO:0002432	granuloma formation	0	0.8759	0.837	0.494	negative regulation of canonical Wnt signaling pathway involved in osteoblast differentiation
GO:0030997	regulation of centriole-centriole cohesion	0	0.8724	0.718	0.494	negative regulation of canonical Wnt signaling pathway involved in osteoblast differentiation
GO:0050902	leukocyte adhesive activation	0	0.8688	0.788	0.495	negative regulation of canonical Wnt signaling pathway involved in osteoblast differentiation
GO:1900155	negative regulation of bone trabecula formation	0	0.8645	0.682	0.496	negative regulation of canonical Wnt signaling pathway involved in osteoblast differentiation
GO:0045880	positive regulation of smoothened signaling pathway	0.0001	0.8516	0.667	0.496	negative regulation of canonical Wnt signaling pathway involved in osteoblast differentiation
GO:1903779	regulation of cardiac conduction	0	0.854	0.667	0.497	negative regulation of canonical Wnt signaling pathway involved in osteoblast differentiation
GO:0003094	glomerular filtration	0	0.8573	0.855	0.498	negative regulation of canonical Wnt signaling pathway involved in osteoblast differentiation
GO:0050665	hydrogen peroxide biosynthetic process	0	0.857	0.958	0.026	hydrogen peroxide biosynthesis
GO:0036343	psychomotor behavior	0	0.8579	0.936	0.031	psychomotor behavior
GO:1990167	protein K27-linked deubiquitination	0	0.87	0.917	0.059	protein K27-linked deubiquitination
GO:0035553	oxidative single-stranded RNA demethylation	0	0.8538	0.86	0.185	protein K27-linked deubiquitination
GO:0018312	peptidyl-serine ADP-ribosylation	0	0.8686	0.845	0.199	protein K27-linked deubiquitination
GO:0034421	post-translational protein acetylation	0	0.8641	0.926	0.204	protein K27-linked deubiquitination
GO:0030212	hyaluronan metabolic process	0.0001	0.8495	0.959	0.243	protein K27-linked deubiquitination
GO:0006509	membrane protein ectodomain proteolysis	0.0001	0.8525	0.947	0.268	protein K27-linked deubiquitination
GO:0042265	peptidyl-asparagine hydroxylation	0	0.8643	0.923	0.335	protein K27-linked deubiquitination
GO:0018095	protein polyglutamylation	0.0001	0.8492	0.912	0.387	protein K27-linked deubiquitination
GO:0044314	protein K27-linked ubiquitination	0	0.8557	0.922	0.404	protein K27-linked deubiquitination
GO:0019857	5-methylcytosine metabolic process	0	0.8549	0.956	0.069	5-methylcytosine metabolism
GO:0005989	lactose biosynthetic process	0	0.8679	0.887	0.074	lactose biosynthesis
GO:0000050	urea cycle	0	0.8527	0.877	0.177	lactose biosynthesis
GO:0005981	regulation of glycogen catabolic process	0	0.8585	0.792	0.381	lactose biosynthesis
GO:0002084	protein depalmitoylation	0.0001	0.8507	0.912	0.382	lactose biosynthesis
Table S2.1: GO:BP Functional terms enriched in disorder in the genus Camelus

## Sheet: Table S2.2
term_ID	description	frequencyInDb	uniqueness	dispensability	P-value	representative	Number disordered proteins (Homo sapiens)	Number disordered proteins (Camelus)	Total number of proteins (Homo sapiens)	Total number of proteins (Camelus)
GO:0002504	antigen processing and presentation of peptide or polysaccharide antigen via MHC class II	6e-05	0.916	0	0.00982327	antigen processing and presentation of peptide or polysaccharide antigen via MHC class II	0	5	12	9
GO:0045728	respiratory burst after phagocytosis	0	0.833	0.444	0.157299	antigen processing and presentation of peptide or polysaccharide antigen via MHC class II	0	1	2	1
GO:0070988	demethylation	0.00037	0.914	0.063	0.317311	demethylation	0	1	2	2
GO:0001570	vasculogenesis	0.00016	0.776	0.496	0.317311	detection of chemical stimulus involved in sensory perception of smell	0	1	1	1
GO:0007188	adenylate cyclase-modulating G-protein coupled receptor signaling pathway	0.00043	0.798	0.27	0.0678892	detection of chemical stimulus involved in sensory perception of smell	0	2	5	3
GO:0008343	adult feeding behavior	3e-05	0.841	0.445	0.317311	detection of chemical stimulus involved in sensory perception of smell	0	1	1	1
GO:0032474	otolith morphogenesis	2e-05	0.831	0.431	0.0832645	detection of chemical stimulus involved in sensory perception of smell	0	2	3	2
GO:0032481	positive regulation of type I interferon production	0.0001	0.727	0.481	0.317311	detection of chemical stimulus involved in sensory perception of smell	0	1	1	1
GO:0038195	urokinase plasminogen activator signaling pathway	0	0.834	0.198	0.220671	detection of chemical stimulus involved in sensory perception of smell	0	1	3	2
GO:0043491	protein kinase B signaling	0.00031	0.802	0.32	0.4795	detection of chemical stimulus involved in sensory perception of smell	0	1	1	2
GO:0048008	platelet-derived growth factor receptor signaling pathway	0.00011	0.802	0.426	0.317311	detection of chemical stimulus involved in sensory perception of smell	0	1	2	2
GO:0050911	detection of chemical stimulus involved in sensory perception of smell	0.0026	0.768	0	2.0298e-16	detection of chemical stimulus involved in sensory perception of smell	2	111	211	322
GO:0060074	synapse maturation	6e-05	0.723	0.465	0.317311	detection of chemical stimulus involved in sensory perception of smell	0	1	1	1
GO:0071230	cellular response to amino acid stimulus	0.00019	0.851	0.465	0.0832645	detection of chemical stimulus involved in sensory perception of smell	0	1	3	1
GO:0071831	intermediate-density lipoprotein particle clearance	1e-05	0.805	0.418	0.317311	detection of chemical stimulus involved in sensory perception of smell	0	1	1	1
GO:0006275	regulation of DNA replication	0.00116	0.801	0.29	0.317311	DNA 3prime dephosphorylation	0	1	1	1
GO:0006384	transcription initiation from RNA polymerase III promoter	7e-05	0.897	0.187	0.342782	DNA 3prime dephosphorylation	2	2	5	2
GO:0039689	negative stranded viral RNA replication	1e-05	0.895	0.103	0.317311	DNA 3prime dephosphorylation	0	1	1	1
GO:0098503	DNA 3' dephosphorylation	1e-05	0.908	0.08	0.157299	DNA 3prime dephosphorylation	0	1	2	1
GO:0000050	urea cycle	3e-05	0.837	0.284	0.157299	glutathione catabolism	0	2	2	2
GO:0000052	citrulline metabolic process	0.00016	0.826	0.405	0.414216	glutathione catabolism	0	1	2	3
GO:0002084	protein depalmitoylation	7e-05	0.852	0.35	0.157299	glutathione catabolism	0	1	2	1
GO:0002191	cap-dependent translational initiation	5e-05	0.859	0.309	0.317311	glutathione catabolism	0	1	1	1
GO:0005989	lactose biosynthetic process	1e-05	0.861	0.383	0.317311	glutathione catabolism	0	1	1	1
GO:0006002	fructose 6-phosphate metabolic process	0.0006	0.898	0.39	0.220671	glutathione catabolism	1	2	6	3
GO:0006003	fructose 2,6-bisphosphate metabolic process	0.00019	0.904	0.36	0.36131	glutathione catabolism	2	3	6	4
GO:0006012	galactose metabolic process	0.00109	0.861	0.25	0.157299	glutathione catabolism	0	1	4	2
GO:0006488	dolichol-linked oligosaccharide biosynthetic process	0.00016	0.804	0.425	0.133327	glutathione catabolism	2	3	12	5
GO:0006536	glutamate metabolic process	0.00201	0.792	0.482	0.157299	glutathione catabolism	0	1	2	1
GO:0006564	L-serine biosynthetic process	0.00075	0.785	0.448	0.248213	glutathione catabolism	0	1	4	3
GO:0006596	polyamine biosynthetic process	0.00117	0.883	0.264	0.157299	glutathione catabolism	0	2	3	3
GO:0006636	unsaturated fatty acid biosynthetic process	0.00018	0.796	0.499	0.317311	glutathione catabolism	0	1	1	1
GO:0006672	ceramide metabolic process	0.00041	0.805	0.332	0.0455003	glutathione catabolism	0	1	4	1
GO:0006699	bile acid biosynthetic process	5e-05	0.798	0.488	0.157299	glutathione catabolism	0	2	2	2
GO:0006751	glutathione catabolic process	0.00074	0.835	0	0.0253473	glutathione catabolism	0	2	5	2
GO:0008611	ether lipid biosynthetic process	1e-05	0.837	0.368	0.414216	glutathione catabolism	1	1	3	1
GO:0009395	phospholipid catabolic process	0.00043	0.779	0.451	0.238593	glutathione catabolism	2	4	8	6
GO:0009435	NAD biosynthetic process	0.00246	0.75	0.214	0.0455003	glutathione catabolism	0	2	6	3
GO:0018969	thiocyanate metabolic process	0	0.783	0.395	0.317311	glutathione catabolism	0	1	1	1
GO:0042167	heme catabolic process	2e-05	0.817	0.485	0.0832645	glutathione catabolism	0	2	3	2
GO:0042373	vitamin K metabolic process	1e-05	0.858	0.357	0.414216	glutathione catabolism	1	1	6	2
GO:0042572	retinol metabolic process	7e-05	0.759	0.405	0.108197	glutathione catabolism	2	6	8	7
GO:0042840	D-glucuronate catabolic process	0	0.831	0.492	0.317311	glutathione catabolism	0	1	1	1
GO:0043420	anthranilate metabolic process	0.00024	0.81	0.353	0.317311	glutathione catabolism	0	1	1	1
GO:0043606	formamide metabolic process	0.00048	0.9	0.336	0.157299	glutathione catabolism	0	1	2	1
GO:0046041	ITP metabolic process	4e-05	0.813	0.375	0.317311	glutathione catabolism	0	1	1	1
GO:0046065	dCTP metabolic process	0	0.835	0.32	0.317311	glutathione catabolism	0	1	1	1
GO:0046360	2-oxobutyrate biosynthetic process	0	0.834	0.34	0.317311	glutathione catabolism	0	1	1	1
GO:0046416	D-amino acid metabolic process	0.00086	0.803	0.245	0.0832645	glutathione catabolism	0	1	3	1
GO:0046940	nucleoside monophosphate phosphorylation	0	0.838	0.371	0.0832645	glutathione catabolism	0	3	4	4
GO:0050653	chondroitin sulfate proteoglycan biosynthetic process, polysaccharide chain biosynthetic process	0	0.801	0.427	0.317311	glutathione catabolism	0	1	1	1
GO:1903457	lactate catabolic process	0	0.825	0.435	0.317311	glutathione catabolism	0	1	1	1
GO:0001678	cellular glucose homeostasis	0.00049	0.802	0.148	0.0455003	microtubule-based process	0	4	5	5
GO:0007017	microtubule-based process	0.00658	0.853	0.027	0.0297894	microtubule-based process	1	9	15	19
GO:0031424	keratinization	5e-05	0.778	0.465	0.205903	microtubule-based process	1	1	10	2
GO:0043697	cell dedifferentiation	1e-05	0.846	0.115	0.317311	microtubule-based process	0	1	1	1
GO:0045600	positive regulation of fat cell differentiation	0.00011	0.719	0.412	0.113846	microtubule-based process	0	1	5	2
GO:0046889	positive regulation of lipid biosynthetic process	0.00017	0.731	0.447	0.157299	microtubule-based process	0	1	2	1
GO:0060244	negative regulation of cell proliferation involved in contact inhibition	1e-05	0.809	0.122	0.414216	microtubule-based process	1	1	3	1
GO:0070234	positive regulation of T cell apoptotic process	2e-05	0.77	0.119	0.0832645	microtubule-based process	0	1	3	1
GO:0070314	G1 to G0 transition	2e-05	0.878	0.434	0.317311	microtubule-based process	0	1	1	1
GO:0071157	negative regulation of cell cycle arrest	5e-05	0.73	0.428	0.220671	microtubule-based process	1	2	4	2
GO:1900454	positive regulation of long term synaptic depression	0	0.745	0.341	0.317311	microtubule-based process	0	1	1	1
GO:1902093	positive regulation of flagellated sperm motility	1e-05	0.766	0.37	0.317311	microtubule-based process	0	1	1	1
GO:1990079	cartilage homeostasis	0	0.809	0.394	0.317311	microtubule-based process	0	1	1	1
GO:2000384	negative regulation of ectoderm development	0	0.819	0.469	0.4795	microtubule-based process	0	1	1	2
GO:0006044	N-acetylglucosamine metabolic process	0.00055	0.929	0.03	0.0455003	N-acetylglucosamine metabolism	0	2	4	2
GO:0009298	GDP-mannose biosynthetic process	0.00028	0.877	0.33	0.0455003	N-acetylglucosamine metabolism	0	2	6	3
GO:0006814	sodium ion transport	0.00305	0.941	0.21	0.12637	oxygen transport	3	3	13	4
GO:0006833	water transport	0.00014	0.895	0.323	0.317311	oxygen transport	0	1	1	1
GO:0006839	mitochondrial transport	0.00182	0.952	0.236	0.157299	oxygen transport	0	1	4	2
GO:0006910	phagocytosis, recognition	8e-05	0.838	0.314	0.185877	oxygen transport	0	1	7	4
GO:0015671	oxygen transport	0.0004	0.89	0.064	0.0555111	oxygen transport	0	3	11	9
GO:0015812	gamma-aminobutyric acid transport	5e-05	0.888	0.473	0.414216	oxygen transport	1	1	3	1
GO:0034219	carbohydrate transmembrane transport	0.00245	0.873	0.39	0.317311	oxygen transport	0	1	1	1
GO:0071985	multivesicular body sorting pathway	2e-05	0.894	0.446	0.414216	oxygen transport	1	1	3	1
GO:0080170	hydrogen peroxide transmembrane transport	0	0.963	0.133	0.317311	oxygen transport	0	1	1	1
GO:1902358	sulfate transmembrane transport	0.00149	0.874	0.451	0.218758	oxygen transport	1	3	5	4
GO:0043473	pigmentation	0.00034	0.936	0.063	0.317311	pigmentation	0	1	1	1
GO:0006346	methylation-dependent chromatin silencing	4e-05	0.68	0.412	0.157299	proteasome assembly	0	1	2	1
GO:0007033	vacuole organization	0.00102	0.85	0.448	0.317311	proteasome assembly	0	1	1	1
GO:0008333	endosome to lysosome transport	9e-05	0.944	0.4	0.288844	proteasome assembly	1	1	4	1
GO:0031167	rRNA methylation	0.00342	0.743	0.45	0.0955807	proteasome assembly	1	2	6	2
GO:0035494	SNARE complex disassembly	4e-05	0.784	0.482	0.4795	proteasome assembly	0	1	1	2
GO:0043248	proteasome assembly	0.00049	0.837	0.022	0.0398326	proteasome assembly	1	3	10	4
GO:0070507	regulation of microtubule cytoskeleton organization	0.0006	0.703	0.324	0.0770999	proteasome assembly	1	3	4	2
GO:0071816	tail-anchored membrane protein insertion into ER membrane	6e-05	0.759	0.374	0.113846	proteasome assembly	0	1	5	2
GO:0097111	endoplasmic reticulum-Golgi intermediate compartment organization	1e-05	0.88	0.344	0.317311	proteasome assembly	0	1	1	1
GO:0000413	protein peptidyl-prolyl isomerization	0.00393	0.846	0.047	0.0403729	protein peptidyl-prolyl isomerization	8	15	28	22
GO:0018149	peptide cross-linking	0.00013	0.887	0.327	0.25782	protein peptidyl-prolyl isomerization	2	4	9	7
GO:0018312	peptidyl-serine ADP-ribosylation	1e-05	0.797	0.476	0.317311	protein peptidyl-prolyl isomerization	0	2	1	2
GO:0018344	protein geranylgeranylation	0.00017	0.882	0.332	0.317311	protein peptidyl-prolyl isomerization	1	3	4	4
GO:0045859	regulation of protein kinase activity	0.00295	0.724	0.416	0.0455003	protein peptidyl-prolyl isomerization	0	3	4	3
GO:0051865	protein autoubiquitination	0.00016	0.882	0.331	0.285049	protein peptidyl-prolyl isomerization	3	3	7	3
GO:0071586	CAAX-box protein processing	0.00014	0.884	0.232	0.317311	protein peptidyl-prolyl isomerization	0	1	1	1
GO:1903070	negative regulation of ER-associated ubiquitin-dependent protein catabolic process	1e-05	0.653	0.475	0.157299	protein peptidyl-prolyl isomerization	0	1	2	1
Table S2.2: GO:BP functional terms enriched in disorder in the genus Camelus with respect to Human, with the corresponding number of disordered proteins and total number of proteins for each organism.
